# Supplementary material for: Mixed Compound of DCPTA and CCC Increases Maize Yield by Improving Plant Morphology and Up-Regulating Photosynthetic Capacity and Antioxidants
Source: PLoS One. 2016 Feb 12;11(2):e0149404. doi: 10.1371/journal.pone.0149404 (PMC4752268; doi:10.1371/journal.pone.0149404)
Supplement: S1 File — This file contains date including chlorophyll content, chlorophyll fluorescence, antioxidant enzyme activity, soluble protein and soluble sugar content. (XLSX) [file pone.0149404.s001.xlsx]

## Sheet: Chlorophyll content
		2011	days after silking (d)								2012	days after silking
			10	20	30	40	50					10	20	30	40	50
		CK	4.65	4.12	3.67	2.88	2.55		mg/g FW		CK	3.73	3.6	3.23	2.71	2.19
			4.47	3.91	3.44	2.71	2.33					3.57	3.46	3.03	2.49	1.99
			4.81	4.35	3.9	3.07	2.75					3.87	3.74	3.47	2.93	2.43
			4.7	4.22	3.71	2.91	2.39					3.54	3.61	3.41	2.59	1.89
			4.58	4.05	3.63	2.88	2.68					3.89	3.59	3.11	2.83	2.45
		CCC	4.9	4.79	4.41	3.52	3.03				CCC	4.19	4.08	3.89	3.31	2.99
			4.83	4.63	4.33	3.39	2.88					4.08	3.87	3.69	3.14	2.78
			5.03	4.96	4.51	3.65	3.16					4.3	4.29	4.09	3.44	3.2
			5.11	4.86	4.48	3.48	3.09					4.07	4.11	4.11	3.51	3.07
			4.78	4.71	4.37	3.56	2.94					4.31	4.05	3.67	3.15	2.91
		DCPTA	5.17	4.85	4.51	3.67	3.15				DCPTA	4.26	4.12	4	3.48	3.2
			5.07	4.77	4.38	3.61	3.04					4.11	3.94	3.81	3.31	3.09
			5.17	4.95	4.66	3.73	3.28					4.41	4.32	4.23	3.63	3.29
			4.96	5.01	4.49	3.63	3.19					4.33	4.31	4.25	3.54	2.98
			5.23	4.69	4.56	3.71	3.14					4.19	3.96	3.81	3.39	3.39
		PCH	5.33	5.12	4.81	3.93	3.43				PCH	4.58	4.44	4.33	3.97	3.52
			5.19	4.93	4.74	3.79	3.31					4.41	4.27	4.18	3.81	3.39
			5.49	5.23	4.88	4.07	3.55					4.75	4.61	4.5	4.13	3.67
			5.29	5.21	4.91	3.79	3.66					4.65	4.56	4.68	4.07	3.41
			5.4	5.06	4.71	4.07	3.2					4.51	4.32	4.4	3.87	3.66

## Sheet: F0
			2011	days after silking (d)								2012	days after silking (d)
				10	20	30	40	50					10	20	30	40	50
			CK	0.191	0.211	0.258	0.307	0.388				CK	0.201	0.224	0.27	0.344	0.398
				0.178	0.202	0.247	0.291	0.368					0.187	0.209	0.254	0.327	0.372
				0.206	0.221	0.269	0.325	0.406					0.215	0.241	0.288	0.363	0.424
				0.199	0.231	0.249	0.317	0.383					0.194	0.249	0.267	0.337	0.421
				0.186	0.19	0.276	0.3	0.39					0.208	0.202	0.276	0.354	0.375
			CCC	0.171	0.188	0.221	0.281	0.374				CCC	0.187	0.203	0.245	0.311	0.377
				0.158	0.182	0.199	0.259	0.358					0.176	0.188	0.214	0.3	0.365
				0.182	0.202	0.24	0.305	0.388					0.2	0.218	0.28	0.322	0.389
				0.174	0.213	0.213	0.274	0.369					0.192	0.197	0.265	0.301	0.401
				0.165	0.175	0.227	0.291	0.379					0.185	0.209	0.231	0.321	0.353
			DCPTA	0.157	0.177	0.182	0.24	0.301				DCPTA	0.158	0.185	0.204	0.287	0.321
				0.141	0.166	0.168	0.221	0.285					0.147	0.174	0.197	0.259	0.314
				0.175	0.182	0.196	0.261	0.317					0.173	0.202	0.211	0.315	0.334
				0.166	0.158	0.177	0.253	0.307					0.181	0.211	0.189	0.301	0.342
				0.151	0.187	0.187	0.23	0.295					0.141	0.168	0.219	0.273	0.309
			PCH	0.113	0.142	0.165	0.224	0.289				PCH	0.143	0.157	0.167	0.259	0.312
				0.099	0.129	0.155	0.211	0.274					0.129	0.146	0.149	0.247	0.304
				0.125	0.155	0.175	0.241	0.304					0.165	0.168	0.189	0.271	0.322
				0.101	0.132	0.175	0.199	0.259					0.177	0.155	0.179	0.302	0.331
				0.122	0.152	0.155	0.245	0.319					0.121	0.159	0.161	0.216	0.296

## Sheet: FvFm
	Fv/Fm
				2011	days after silking (d)								2012	days after silking (d)
					10	20	30	40	50					10	20	30	40	50
				CK	0.763	0.667	0.702	0.589	0.469				CK	0.645	0.601	0.701	0.52	0.455
					0.698	0.7	0.664	0.623	0.541					0.789	0.732	0.667	0.611	0.554
					0.721	0.653	0.65	0.588	0.501					0.71	0.681	0.629	0.563	0.49
					0.735	0.631	0.621	0.602	0.497					0.664	0.666	0.598	0.589	0.521
					0.688	0.614	0.618	0.568	0.497					0.742	0.725	0.55	0.532	0.43
				CCC	0.764	0.715	0.685	0.641	0.569				CCC	0.769	0.721	0.667	0.605	0.544
					0.716	0.689	0.669	0.632	0.561					0.759	0.697	0.654	0.587	0.529
					0.832	0.737	0.707	0.65	0.587					0.779	0.744	0.68	0.631	0.569
					0.788	0.709	0.711	0.607	0.612					0.802	0.687	0.701	0.667	0.502
					0.75	0.715	0.668	0.675	0.541					0.736	0.756	0.633	0.555	0.591
				DCPTA	0.786	0.736	0.726	0.672	0.601				DCPTA	0.782	0.732	0.653	0.612	0.535
					0.754	0.731	0.698	0.659	0.591					0.774	0.721	0.632	0.592	0.524
					0.818	0.747	0.744	0.683	0.613					0.79	0.743	0.676	0.65	0.546
					0.779	0.765	0.687	0.665	0.583					0.802	0.689	0.711	0.574	0.598
					0.793	0.716	0.75	0.676	0.622					0.762	0.775	0.598	0.65	0.472
				PCH	0.856	0.802	0.787	0.705	0.66				PCH	0.831	0.802	0.746	0.682	0.644
					0.839	0.779	0.766	0.687	0.649					0.814	0.789	0.728	0.661	0.629
					0.865	0.825	0.82	0.719	0.679					0.848	0.815	0.764	0.703	0.665
					0.849	0.765	0.691	0.661	0.711					0.784	0.799	0.711	0.707	0.676
					0.851	0.839	0.851	0.743	0.621					0.878	0.841	0.781	0.657	0.621

## Sheet: Y(II)
				2011	days after silking (d)								2012	days after silking (d)
					10	20	30	40	50					10	20	30	40	50
				CK	0.647	0.61	0.53	0.511	0.463				CK	0.681	0.612	0.575	0.445	0.42
					0.67	0.54	0.496	0.479	0.441					0.651	0.587	0.552	0.409	0.401
					0.699	0.66	0.566	0.523	0.485					0.717	0.639	0.598	0.477	0.441
					0.711	0.654	0.552	0.464	0.501					0.701	0.594	0.597	0.399	0.467
					0.638	0.556	0.511	0.528	0.425					0.67	0.633	0.553	0.485	0.376
				CCC	0.702	0.633	0.572	0.521	0.5				CCC	0.696	0.666	0.624	0.55	0.502
					0.679	0.609	0.552	0.506	0.478					0.678	0.651	0.608	0.539	0.484
					0.725	0.657	0.592	0.536	0.522					0.718	0.677	0.634	0.553	0.52
					0.688	0.678	0.589	0.561	0.488					0.711	0.701	0.594	0.507	0.397
					0.716	0.54	0.555	0.481	0.512					0.687	0.625	0.645	0.581	0.607
				DCPTA	0.723	0.641	0.575	0.544	0.515				DCPTA	0.723	0.674	0.642	0.537	0.498
					0.702	0.628	0.563	0.533	0.496					0.699	0.659	0.621	0.517	0.474
					0.744	0.654	0.595	0.549	0.526					0.727	0.685	0.655	0.561	0.522
					0.754	0.598	0.608	0.508	0.489					0.659	0.657	0.597	0.574	0.465
					0.692	0.684	0.554	0.571	0.529					0.757	0.685	0.675	0.506	0.531
				PCH	0.781	0.763	0.755	0.663	0.634				PCH	0.769	0.755	0.704	0.576	0.544
					0.769	0.741	0.734	0.637	0.609					0.762	0.739	0.684	0.558	0.521
					0.803	0.785	0.776	0.669	0.655					0.796	0.769	0.722	0.584	0.547
					0.812	0.803	0.712	0.612	0.647					0.717	0.712	0.697	0.551	0.487
					0.765	0.723	0.798	0.684	0.615					0.851	0.795	0.708	0.611	0.571

## Sheet: qP
				2011	days after silking (d)								2012	days after silking (d)
					10	20	30	40	50					10	20	30	40	50
				CK	0.794	0.698	0.567	0.557	0.578				CK	0.854	0.884	0.774	0.634	0.441
					0.832	0.712	0.624	0.624	0.554					0.884	0.789	0.821	0.595	0.395
					0.88	0.78	0.641	0.601	0.51					0.729	0.821	0.769	0.664	0.387
					0.901	0.824	0.667	0.607	0.497					0.731	0.785	0.675	0.625	0.452
					0.911	0.886	0.701	0.611	0.411					0.802	0.821	0.761	0.623	0.425
				CCC	0.883	0.862	0.731	0.721	0.62				CCC	0.845	0.75	0.79	0.74	0.58
					0.82	0.81	0.711	0.68	0.59					0.8	0.77	0.75	0.69	0.57
					0.94	0.91	0.75	0.76	0.65					0.88	0.83	0.83	0.77	0.63
					0.912	0.904	0.696	0.668	0.668					0.901	0.739	0.824	0.684	0.664
					0.845	0.814	0.762	0.771	0.572					0.774	0.811	0.756	0.766	0.556
				DCPTA	0.848	0.912	0.882	0.73	0.664				DCPTA	0.901	0.921	0.759	0.732	0.614
					0.86	0.8	0.74	0.68	0.62					0.83	0.8	0.69	0.65	0.52
					0.94	0.86	0.82	0.72	0.74					0.88	0.86	0.83	0.71	0.62
					0.9	0.83	0.75	0.7	0.681					0.819	0.759	0.771	0.648	0.536
					0.952	0.748	0.698	0.67	0.695					0.87	0.81	0.75	0.7	0.56
				PCH	0.89	0.958	0.812	0.732	0.697				PCH	0.94	0.87	0.81	0.754	0.64
					0.9	0.87	0.76	0.76	0.68					0.9	0.83	0.74	0.68	0.67
					0.96	0.93	0.84	0.86	0.76					0.98	0.91	0.86	0.76	0.7
					0.94	0.92	0.801	0.814	0.721					0.897	0.829	0.724	0.72	0.701
					0.96	0.84	0.789	0.884	0.742					0.983	0.911	0.866	0.686	0.619

## Sheet: qN
				2011	days after silking (d)								2012	days after silking (d)
					10	20	30	40	50					10	20	30	40	50
				CK	0.42	0.564	0.578	0.745	0.85				CK	0.521	0.574	0.654	0.824	0.736
					0.57	0.56	0.659	0.694	0.854					0.47	0.498	0.668	0.706	0.868
					0.52	0.607	0.634	0.668	0.91					0.47	0.534	0.621	0.755	0.911
					0.49	0.568	0.61	0.683	0.778					0.399	0.53	0.539	0.754	0.854
					0.5	0.551	0.619	0.71	0.808					0.49	0.514	0.618	0.711	0.935
				CCC	0.519	0.498	0.624	0.597	0.804				CCC	0.475	0.516	0.538	0.654	0.821
					0.451	0.562	0.576	0.703	0.656					0.382	0.4	0.515	0.646	0.765
					0.47	0.533	0.62	0.68	0.73					0.33	0.46	0.465	0.6	0.745
					0.44	0.487	0.55	0.609	0.7					0.428	0.45	0.55	0.674	0.805
					0.52	0.57	0.63	0.661	0.76					0.285	0.37	0.482	0.626	0.714
				DCPTA	0.46	0.49	0.52	0.63	0.761				DCPTA	0.398	0.514	0.488	0.605	0.669
					0.41	0.45	0.5	0.592	0.719					0.4	0.482	0.534	0.582	0.72
					0.51	0.53	0.54	0.67	0.8					0.37	0.458	0.496	0.568	0.71
					0.52	0.51	0.567	0.668	0.755					0.43	0.52	0.562	0.624	0.74
					0.4	0.47	0.473	0.6	0.765					0.702	0.463	0.57	0.571	0.761
				PCH	0.501	0.487	0.576	0.624	0.64				PCH	0.319	0.385	0.46	0.516	0.597
					0.379	0.433	0.504	0.556	0.6					0.311	0.355	0.409	0.474	0.553
					0.432	0.458	0.546	0.583	0.62					0.34	0.4	0.511	0.542	0.625
					0.4	0.421	0.5	0.527	0.58					0.279	0.417	0.508	0.466	0.571
					0.438	0.501	0.574	0.66	0.66					0.351	0.343	0.412	0.552	0.604

## Sheet: SOD
			2011	days after silking (d)								2012	days after silking (d)
				10	20	30	40	50					10	20	30	40	50
			CK	53.21	57.66	48.6	40.74	30.19		U·mg-1protein		CK	45.96	49.21	35.65	30.15	20.39
				56.59	61.54	52.75	38.27	32.45					47.58	46.12	37.89	36.58	20.46
				60.8	59.24	46.85	40.58	27.89					43.1	47.32	37.3	33.69	18.74
				57.42	59.36	49.1	36.74	31.58					39.89	45.7	40.14	31.3	17.61
				54.48	57.2	48.2	35.02	28.84					38.97	40.15	35.52	29.78	19.3
			CCC	57.32	56.85	55.74	47.89	36.78				CCC	39.86	50.31	47.21	39.61	30.21
				54.78	61.24	53.14	40.89	39.41					45	48.21	45.74	38.34	29.21
				51.38	58.44	49.99	42.11	35.11					41.97	44.59	46.36	35.99	27.43
				58.18	64.04	57.49	46.67	38.45					46.03	51.83	45.12	40.69	30.99
				52.24	65.63	50.54	44.39	34.15					47.14	46.11	44.27	37.07	28.21
			DCPTA	57.21	59.19	57.14	40.17	36.99				DCPTA	45.21	45.1	43.25	38.28	26.12
				61.21	62.33	54.08	45.41	36.73					42.47	48.74	41.09	36.18	27.66
				53.21	65.47	55.61	42.79	37.25					43.87	46.92	42.17	37.23	26.89
				54.24	60.17	52.11	39.78	34.78					40.38	42.14	40.36	35.21	25.11
				60.18	64.49	59.11	45.8	39.2					47.36	51.7	43.98	39.25	28.67
			PCH	55.74	70.24	61.48	57.62	46.21				PCH	50.14	55.83	48.32	41.44	29.12
				57.33	68.34	59.98	55.21	43.21					48.2	54.31	46.93	40.39	30.38
				66.93	71.35	63.27	60.03	44.45					45.21	52.31	43.87	38.36	27.21
				62.13	65.33	65.06	59.28	47.45					51.19	56.31	49.99	42.42	33.55
				68.52	66.44	66.56	55.96	45.33					46.26	52.79	45.54	39.34	31.64

## Sheet: POD
			2011	days after silking (d)								2012	days after silking (d)
				10	20	30	40	50					10	20	30	40	50
			CK	76.31	89.21	56.19	51.3	35.24		U·mg-1protein·min-1		CK	65.44	72.69	52.18	45.31	32.14
				78.15	85.43	58.41	52.18	30.74					63.18	77.82	50.19	45.87	35.21
				82.17	89.17	57.8	48.21	35.28					60.19	78.37	55.39	50.21	34.19
				78.39	88.15	56.39	50.39	33.66					63.08	83.49	54.17	44.32	33.4
				75.73	88.79	60.21	54.42	33.73					63.51	79.48	48.97	43.64	32.06
			CCC	76.94	86.19	66.92	58.59	43.19				CCC	66.54	85.46	72.11	62.31	54.22
				83.34	87.69	63.82	60.19	42.57					63.46	82.39	69.37	58.59	52.22
				80.14	86.94	65.37	59.39	42.88					69.62	88.53	74.85	66.03	56.22
				77.21	84.12	63.21	55.63	40.39					67.21	84.29	70.87	64.41	52.23
				83.07	89.76	67.53	63.15	45.37					65.87	86.63	73.35	60.21	56.21
			DCPTA	82.33	86.54	66.92	58.37	44.98				DCPTA	72.13	85.21	71.28	66.28	55.28
				79.11	84.11	64.17	56.69	42.13					68.87	83.94	70.14	65.34	57.69
				85.55	88.97	69.14	60.05	47.83					67.22	81.23	68.12	62.39	55.39
				81.43	85.99	67.52	59.41	43.62					0.78	86.65	72.16	68.29	59.99
				83.23	87.09	66.32	57.33	46.34					66	82.67	69	64.4	60.1
			PCH	86.13	90.78	72.48	66.33	49.77				PCH	76.84	86.48	81.49	67.88	63.87
				84.66	94.73	70.78	65.54	50.94					78.56	85.98	73.89	72.54	62.99
				82.14	92.13	68.32	62.31	48.28					77.7	86.23	77.69	70.21	63.43
				87.18	97.33	73.24	68.77	53.6					75.39	84.29	74.39	68.12	61.54
				83.19	98.68	69.08	64.75	52.11					80.01	88.17	80.99	72.3	65.32

## Sheet: CAT
			2011	days after silking (d)								2012	days after silking (d)
				10	20	30	40	50					10	20	30	40	50
			CK	5.76	5.8	6.04	4.97	2.56		U·mg-1protein·min-1		CK	5.27	5.51	5.24	4.21	2.9
				5.21	4.97	5.04	4.45	1.72					4.25	4.63	4.5	4.75	2
				4.66	4.99	5.53	5.49	2.54					5.3	5.07	4.87	3.67	2.45
				5.8	5.41	5	5.51	1.74					4.22	5.52	5.23	3.68	1.9
				4.72	5.83	6.05	4.43	2.14					4.76	5.62	4.49	4.76	3
			CCC	5.88	6.69	6.45	6.08	2.67				CCC	5.11	6	5.51	4.24	3.87
				5.08	5.55	5.22	5.36	3.75					4.43	5.98	6.13	4.75	4.28
				5.47	6.12	5.82	5.72	3.21					5.79	5.41	4.89	3.73	4.29
				5.86	5.61	5.21	5.38	3.76					4.44	4.82	6.03	3.75	3.46
				5.04	6.61	6.43	6.06	2.65					5.78	4.81	4.99	4.72	3.45
			DCPTA	5.29	6.04	6.48	6.11	5.09				DCPTA	5.75	6.14	6.27	5.66	4.39
				6.17	6.7	7.04	5.64	4.54					5.08	5.52	5.72	5.03	3.91
				6.15	5.4	5.92	6.09	3.99					4.41	4.9	5.17	4.4	4.4
				5.31	5.39	5.9	5.19	4.01					5.76	4.88	6.28	4.5	3.43
				5.73	6.69	7.06	5.17	5.07					4.4	6.16	5.16	5.56	3.44
			PCH	6.64	6.79	6.72	6.01	5.24				PCH	6	6.3	5.89	5.58	4.02
				5.5	5.83	7.3	6.56	4.71					4.91	5.06	4.79	4.46	4.33
				6.69	6.32	6.14	6.58	5.77					5.46	6.32	5.34	4.97	4.34
				6.07	5.85	7.29	5.44	4.76					4.92	5.68	5.9	4.36	3.71
				5.61	6.8	6.16	5.42	5.72					5.98	5.04	4.78	5.48	3.72

## Sheet: APX
				2011	days after silking (d)								2012	days after silking (d)
					10	20	30	40	50					10	20	30	40	50
				CK	6.35	6.25	6.9	5.22	3.06		U·mg-1protein·min-1		CK	5.31	5.01	5.3	4.18	2.4
					6.65	6.47	7.14	5.55	3.69					4.55	4.35	4.74	3.56	1.66
					6.02	6.06	6.63	4.86	2.49					4.91	4.41	5.02	3.87	2.38
					6.65	6.49	7.2	5.5	2.52					4.53	4.95	4.76	3.58	1.67
					6.03	6.03	6.58	4.92	3.64					5.35	4.68	5.28	4.16	2.04
				CCC	6.64	7.15	7.71	6.31	5.01				CCC	5.43	5.88	5.56	4.19	3.36
					7.52	6.9	7.92	6.56	5.32					5.26	5.4	4.86	4.58	3.1
					6.53	7.37	7.52	6.09	4.66					4.96	5.64	5.21	3.8	2.85
					7.62	6.92	7.96	6.1	5.43					5.5	5.81	4.9	3.84	2.76
					7.09	7.36	7.49	6.54	4.68					5	5.47	5.52	4.54	3.34
				DCPTA	7.25	7.51	7.86	6.87	4.64				DCPTA	5.18	5.23	5.48	4.44	3.57
					7.15	6.91	7.65	6.65	4.12					4.91	5.47	5.92	4.74	2.81
					7.02	7.21	7.53	6.49	4.36					5.48	4.99	5.04	4.14	3.61
					6.99	7	7.56	6.55	4.6					4.92	5	5.97	4.77	2.78
					7.29	7.49	7.8	6.84	4.15					5.48	5.45	4.98	4.11	3.18
				PCH	8.01	8.06	8.34	7.34	5.28				PCH	6.51	7.13	6.98	5.62	4.73
					7.65	7.75	8.06	6.96	4.93					5.91	6.23	6.59	6.07	4.17
					7.38	7.38	7.75	6.52	4.52					6.55	7.16	6.18	5.17	4.73
					8.04	8.01	8.3	6.6	5.2					5.84	6.2	7	5.19	4.13
					7.32	7.4	7.8	7.23	4.62					6.24	6.69	6.17	6.05	4.49

[truncated: 5 more sheets: GR, MDA, H2O2, Soluble protein, Soluble sugar]
