# Supplementary material for: Mixed Compound of DCPTA and CCC Increases Maize Yield by Improving Plant Morphology and Up-Regulating Photosynthetic Capacity and Antioxidants
Source: PLoS One. 2016 Feb 12;11(2):e0149404. doi: 10.1371/journal.pone.0149404 (PMC4752268; doi:10.1371/journal.pone.0149404)
Supplement: S2 File — This file contains date including yield, ear size, kernel number per ear and thousand kernel weight. (XLSX) [file pone.0149404.s002.xlsx]

## Sheet: yield
					2011	2012
				CK	12.37	12.66		t ha-1
					13.05	11.83
					13.35	11.01
					12.03	10.99
					12.14	12.67
				CCC	12.61	10
					10.58	11.5
					11.71	10.02
					10.63	10.75
					12.22	11.48
				DCPTA	13.64	12.95
					14.47	12.93
					12.89	11.92
					14.43	10.95
					12.91	10.91
				PCH	14.57	13.2
					13.79	12.76
					14.55	12.01
					13.01	13.21
					13	11.91

## Sheet: ear length
			2011	2012
		CK	18.41	18.58
			19.4	20.54		cm
			18.4	19.62
			20.39	18.78
			20.4	20.56
		CCC	17.86	18.56
			18.65	17.04
			17.07	17.8
			18.66	18.54
			17.06	17.06
		DCPTA	19.02	19.82
			20.73	20.89
			19.03	18.75
			19.88	20.88
			20.74	18.76
		PCH	18.21	20.16
			20.79	19.3
			20.8	19.73
			18.2	20.15
			19.5	19.31

## Sheet: ear diameter
		2011	2012		cm
	CK	5.24	5.51
		5.34	5.32
		5.14	5.13
		5.36	5.5
		5.12	5.14
	CCC	5.32	5.28
		5.16	5.08
		5	5.18
		4.98	5.26
		5.34	5.1
	DCPTA	5.42	5.54
		5.62	5.92
		5.82	5.52
		5.42	5.72
		5.82	5.92
	PCH	5.48	5.64
		5.32	5.48
		5.34	5.32
		5.5	5.66
		5.4	5.3

## Sheet: kernel number per ear
			2011	2012
		CK	575	650
			590	659
			605	641
			565	656
			615	644
		CCC	550	591
			565	635
			535	613
			532	594
			568	632
		DCPTA	644	684
			600	686
			622	646
			646	665
			598	644
		PCH	622	631
			575	658
			600	685
			625	629
			578	687

## Sheet: TKW
		2011	2012
	CK	315	300
		323	280
		327	285
		305	290
		307	295
	CCC	314	280
		300	264
		286	271
		315	278
		285	262
	DCPTA	312	313
		317	311
		321	289
		325	291
		330	301
	PCH	330	324
		337	318
		344	310
		326	319
		348	322
